# Supplementary material for: Dual-Emissive Rectangular Supramolecular Pt(II)-p-Biphenyl with 4,4′-Bipyridine Derivative Metallacycles: Stepwise Synthesis and Photophysical Properties
Source: Molecules. 2023 Oct 25;28(21):7261. doi: 10.3390/molecules28217261 (PMC10649779; doi:10.3390/molecules28217261)
Supplement: Supplementary file 1 [file molecules-28-07261-s001.zip]

Archive with 1 entries (1 files):
- molecules-2649319-supplementary.pdf
